# Supplementary material for: Triatoma chiarii sp. nov. (Hemiptera, Reduviidae, Triatominae): a new species in the Triatoma brasiliensis complex from Rio Grande do Norte state, Brazil
Source: Parasit Vectors. 2025 Dec 1;19:9. doi: 10.1186/s13071-025-07014-4 (PMC12771862; doi:10.1186/s13071-025-07014-4)
Supplement: Supplementary file 7 — Additional file 7. [file 13071_2025_7014_MOESM7_ESM.xlsx]

## Sheet: MatrixOutput
Species 1	Species 2	Dist
Triatoma bahiensis	Triatoma brasiliensis 13	0.116873
Triatoma bahiensis	Triatoma brasiliensis 110	0.116873
Triatoma brasiliensis 13	Triatoma brasiliensis 110	0.00469487
Triatoma bahiensis	Triatoma brasiliensis 1	0.116873
Triatoma brasiliensis 13	Triatoma brasiliensis 1	0.00469487
Triatoma brasiliensis 110	Triatoma brasiliensis 1	0
Triatoma bahiensis	Triatoma brasiliensis	0.116873
Triatoma brasiliensis 13	Triatoma brasiliensis	0.00469487
Triatoma brasiliensis 110	Triatoma brasiliensis	0
Triatoma brasiliensis 1	Triatoma brasiliensis	0
Triatoma bahiensis	Triatoma chiarii sp nov 262	0.170501
Triatoma brasiliensis 13	Triatoma chiarii sp nov 262	0.145535
Triatoma brasiliensis 110	Triatoma chiarii sp nov 262	0.145535
Triatoma brasiliensis 1	Triatoma chiarii sp nov 262	0.145535
Triatoma brasiliensis	Triatoma chiarii sp nov 262	0.145535
Triatoma bahiensis	Triatoma chiarii sp nov 263	0.167366
Triatoma brasiliensis 13	Triatoma chiarii sp nov 263	0.142568
Triatoma brasiliensis 110	Triatoma chiarii sp nov 263	0.142568
Triatoma brasiliensis 1	Triatoma chiarii sp nov 263	0.142568
Triatoma brasiliensis	Triatoma chiarii sp nov 263	0.142568
Triatoma chiarii sp nov 262	Triatoma chiarii sp nov 263	0.00234192
Triatoma bahiensis	Triatoma chiarii sp nov 264	0.167366
Triatoma brasiliensis 13	Triatoma chiarii sp nov 264	0.142568
Triatoma brasiliensis 110	Triatoma chiarii sp nov 264	0.142568
Triatoma brasiliensis 1	Triatoma chiarii sp nov 264	0.142568
Triatoma brasiliensis	Triatoma chiarii sp nov 264	0.142568
Triatoma chiarii sp nov 262	Triatoma chiarii sp nov 264	0.00234192
Triatoma chiarii sp nov 263	Triatoma chiarii sp nov 264	0
Triatoma bahiensis	Triatoma chiarii sp nov 265	0.167366
Triatoma brasiliensis 13	Triatoma chiarii sp nov 265	0.142568
Triatoma brasiliensis 110	Triatoma chiarii sp nov 265	0.142568
Triatoma brasiliensis 1	Triatoma chiarii sp nov 265	0.142568
Triatoma brasiliensis	Triatoma chiarii sp nov 265	0.142568
Triatoma chiarii sp nov 262	Triatoma chiarii sp nov 265	0.00234192
Triatoma chiarii sp nov 263	Triatoma chiarii sp nov 265	0
Triatoma chiarii sp nov 264	Triatoma chiarii sp nov 265	0
Triatoma bahiensis	Triatoma chiarii sp nov 266	0.170667
Triatoma brasiliensis 13	Triatoma chiarii sp nov 266	0.145722
Triatoma brasiliensis 110	Triatoma chiarii sp nov 266	0.145722
Triatoma brasiliensis 1	Triatoma chiarii sp nov 266	0.145722
Triatoma brasiliensis	Triatoma chiarii sp nov 266	0.145722
Triatoma chiarii sp nov 262	Triatoma chiarii sp nov 266	0.00234604
Triatoma chiarii sp nov 263	Triatoma chiarii sp nov 266	0.00234604
Triatoma chiarii sp nov 264	Triatoma chiarii sp nov 266	0.00234604
Triatoma chiarii sp nov 265	Triatoma chiarii sp nov 266	0.00234604
Triatoma bahiensis	Triatoma chiarii sp nov 274	0.16811
Triatoma brasiliensis 13	Triatoma chiarii sp nov 274	0.143138
Triatoma brasiliensis 110	Triatoma chiarii sp nov 274	0.143138
Triatoma brasiliensis 1	Triatoma chiarii sp nov 274	0.143138
Triatoma brasiliensis	Triatoma chiarii sp nov 274	0.143138
Triatoma chiarii sp nov 262	Triatoma chiarii sp nov 274	0.00234604
Triatoma chiarii sp nov 263	Triatoma chiarii sp nov 274	0.00469899
Triatoma chiarii sp nov 264	Triatoma chiarii sp nov 274	0.00469899
Triatoma chiarii sp nov 265	Triatoma chiarii sp nov 274	0.00469899
Triatoma chiarii sp nov 266	Triatoma chiarii sp nov 274	0.00235156
Triatoma bahiensis	Triatoma juazeirensis	0.101817
Triatoma brasiliensis 13	Triatoma juazeirensis	0.0831424
Triatoma brasiliensis 110	Triatoma juazeirensis	0.0776927
Triatoma brasiliensis 1	Triatoma juazeirensis	0.0776927
Triatoma brasiliensis	Triatoma juazeirensis	0.0776927
Triatoma chiarii sp nov 262	Triatoma juazeirensis	0.160403
Triatoma chiarii sp nov 263	Triatoma juazeirensis	0.157354
Triatoma chiarii sp nov 264	Triatoma juazeirensis	0.157354
Triatoma chiarii sp nov 265	Triatoma juazeirensis	0.157354
Triatoma chiarii sp nov 266	Triatoma juazeirensis	0.160599
Triatoma chiarii sp nov 274	Triatoma juazeirensis	0.158002
Triatoma bahiensis	Triatoma juazeirensis 1	0.104642
Triatoma brasiliensis 13	Triatoma juazeirensis 1	0.0804101
Triatoma brasiliensis 110	Triatoma juazeirensis 1	0.07499
Triatoma brasiliensis 1	Triatoma juazeirensis 1	0.07499
Triatoma brasiliensis	Triatoma juazeirensis 1	0.07499
Triatoma chiarii sp nov 262	Triatoma juazeirensis 1	0.160403
Triatoma chiarii sp nov 263	Triatoma juazeirensis 1	0.157354
Triatoma chiarii sp nov 264	Triatoma juazeirensis 1	0.157354
Triatoma chiarii sp nov 265	Triatoma juazeirensis 1	0.157354
Triatoma chiarii sp nov 266	Triatoma juazeirensis 1	0.160599
Triatoma chiarii sp nov 274	Triatoma juazeirensis 1	0.158002
Triatoma juazeirensis	Triatoma juazeirensis 1	0.00234192
Triatoma bahiensis	Triatoma lenti	0.026385
Triatoma brasiliensis 13	Triatoma lenti	0.113958
Triatoma brasiliensis 110	Triatoma lenti	0.108177
Triatoma brasiliensis 1	Triatoma lenti	0.108177
Triatoma brasiliensis	Triatoma lenti	0.108177
Triatoma chiarii sp nov 262	Triatoma lenti	0.158078
Triatoma chiarii sp nov 263	Triatoma lenti	0.15502
Triatoma chiarii sp nov 264	Triatoma lenti	0.15502
Triatoma chiarii sp nov 265	Triatoma lenti	0.15502
Triatoma chiarii sp nov 266	Triatoma lenti	0.158244
Triatoma chiarii sp nov 274	Triatoma lenti	0.155687
Triatoma juazeirensis	Triatoma lenti	0.104642
Triatoma juazeirensis 1	Triatoma lenti	0.107483
Triatoma bahiensis	Triatoma melanica	0.0388545
Triatoma brasiliensis 13	Triatoma melanica	0.116873
Triatoma brasiliensis 110	Triatoma melanica	0.111059
Triatoma brasiliensis 1	Triatoma melanica	0.111059
Triatoma brasiliensis	Triatoma melanica	0.111059
Triatoma chiarii sp nov 262	Triatoma melanica	0.173656
Triatoma chiarii sp nov 263	Triatoma melanica	0.170501
Triatoma chiarii sp nov 264	Triatoma melanica	0.170501
Triatoma chiarii sp nov 265	Triatoma melanica	0.170501
Triatoma chiarii sp nov 266	Triatoma melanica	0.173822
Triatoma chiarii sp nov 274	Triatoma melanica	0.171265
Triatoma juazeirensis	Triatoma melanica	0.107483
Triatoma juazeirensis 1	Triatoma melanica	0.11034
Triatoma lenti	Triatoma melanica	0.0313356
Triatoma bahiensis	Triatoma melanica FE3	0.0438278
Triatoma brasiliensis 13	Triatoma melanica FE3	0.116607
Triatoma brasiliensis 110	Triatoma melanica FE3	0.11081
Triatoma brasiliensis 1	Triatoma melanica FE3	0.11081
Triatoma brasiliensis	Triatoma melanica FE3	0.11081
Triatoma chiarii sp nov 262	Triatoma melanica FE3	0.179704
Triatoma chiarii sp nov 263	Triatoma melanica FE3	0.176519
Triatoma chiarii sp nov 264	Triatoma melanica FE3	0.176519
Triatoma chiarii sp nov 265	Triatoma melanica FE3	0.176519
Triatoma chiarii sp nov 266	Triatoma melanica FE3	0.17988
Triatoma chiarii sp nov 274	Triatoma melanica FE3	0.17731
Triatoma juazeirensis	Triatoma melanica FE3	0.107271
Triatoma juazeirensis 1	Triatoma melanica FE3	0.11012
Triatoma lenti	Triatoma melanica FE3	0.0362519
Triatoma melanica	Triatoma melanica FE3	0.00468798
Triatoma bahiensis	Triatoma petrocchiae	0.149195
Triatoma brasiliensis 13	Triatoma petrocchiae	0.132229
Triatoma brasiliensis 110	Triatoma petrocchiae	0.129288
Triatoma brasiliensis 1	Triatoma petrocchiae	0.129288
Triatoma brasiliensis	Triatoma petrocchiae	0.129288
Triatoma chiarii sp nov 262	Triatoma petrocchiae	0.14417
Triatoma chiarii sp nov 263	Triatoma petrocchiae	0.141158
Triatoma chiarii sp nov 264	Triatoma petrocchiae	0.141158
Triatoma chiarii sp nov 265	Triatoma petrocchiae	0.141158
Triatoma chiarii sp nov 266	Triatoma petrocchiae	0.144288
Triatoma chiarii sp nov 274	Triatoma petrocchiae	0.147319
Triatoma juazeirensis	Triatoma petrocchiae	0.137921
Triatoma juazeirensis 1	Triatoma petrocchiae	0.140906
Triatoma lenti	Triatoma petrocchiae	0.146183
Triatoma melanica	Triatoma petrocchiae	0.137255
Triatoma melanica FE3	Triatoma petrocchiae	0.140004
Triatoma bahiensis	Triatoma petrocchiae CE	0.158342
Triatoma brasiliensis 13	Triatoma petrocchiae CE	0.141158
Triatoma brasiliensis 110	Triatoma petrocchiae CE	0.138164
Triatoma brasiliensis 1	Triatoma petrocchiae CE	0.138164
Triatoma brasiliensis	Triatoma petrocchiae CE	0.138164
Triatoma chiarii sp nov 262	Triatoma petrocchiae CE	0.153317
Triatoma chiarii sp nov 263	Triatoma petrocchiae CE	0.150249
Triatoma chiarii sp nov 264	Triatoma petrocchiae CE	0.150249
Triatoma chiarii sp nov 265	Triatoma petrocchiae CE	0.150249
Triatoma chiarii sp nov 266	Triatoma petrocchiae CE	0.153435
Triatoma chiarii sp nov 274	Triatoma petrocchiae CE	0.156521
Triatoma juazeirensis	Triatoma petrocchiae CE	0.14693
Triatoma juazeirensis 1	Triatoma petrocchiae CE	0.149969
Triatoma lenti	Triatoma petrocchiae CE	0.149195
Triatoma melanica	Triatoma petrocchiae CE	0.140213
Triatoma melanica FE3	Triatoma petrocchiae CE	0.142971
Triatoma petrocchiae	Triatoma petrocchiae CE	0.0118209
Triatoma bahiensis	Triatoma sherlocki	0.0996303
Triatoma brasiliensis 13	Triatoma sherlocki	0.125148
Triatoma brasiliensis 110	Triatoma sherlocki	0.125148
Triatoma brasiliensis 1	Triatoma sherlocki	0.125148
Triatoma brasiliensis	Triatoma sherlocki	0.125148
Triatoma chiarii sp nov 262	Triatoma sherlocki	0.172521
Triatoma chiarii sp nov 263	Triatoma sherlocki	0.169406
Triatoma chiarii sp nov 264	Triatoma sherlocki	0.169406
Triatoma chiarii sp nov 265	Triatoma sherlocki	0.169406
Triatoma chiarii sp nov 266	Triatoma sherlocki	0.172728
Triatoma chiarii sp nov 274	Triatoma sherlocki	0.170117
Triatoma juazeirensis	Triatoma sherlocki	0.104642
Triatoma juazeirensis 1	Triatoma sherlocki	0.107483
Triatoma lenti	Triatoma sherlocki	0.0940122
Triatoma melanica	Triatoma sherlocki	0.0968134
Triatoma melanica FE3	Triatoma sherlocki	0.0966041
Triatoma petrocchiae	Triatoma sherlocki	0.157826
Triatoma petrocchiae CE	Triatoma sherlocki	0.154777

## Sheet: Caption
Table. Estimates of Evolutionary Divergence between Sequences
The number of base substitutions per site from between sequences are shown. Analyses were conducted using the Kimura 2-parameter model [1]. This analysis involved 19 nucleotide sequences. Codon positions included were 1st+2nd+3rd+Noncoding. All ambiguous positions were removed for each sequence pair (pairwise deletion option). There were a total of 428 positions in the final dataset. Evolutionary…
1. Kimura M. (1980). A simple method for estimating evolutionary rate of base substitutions through comparative studies of nucleotide sequences. Journal of Molecular Evolution 16:111-120.
2. Tamura K., Stecher G., and Kumar S. (2021). MEGA 11: Molecular Evolutionary Genetics Analysis Version 11. Molecular Biology and Evolution https://doi.org/10.1093/molbev/msab120.
Disclaimer: Although utmost care has been taken to ensure the correctness of the caption, the caption text is provided "as is" without any warranty of any kind. Authors advise the user to carefully check the caption prior to its use for any purpose and report any errors or problems to the authors immediately (www.megasoftware.net). In no event shall the authors and their employers be liable for a…
